# Supplementary material for: Synergistic Pre-Oxidation and CVD Engineering for Precise Closed-Pore Construction in Coffee Grounds-Derived Hard Carbon Anodes for High-Performance Sodium-Ion Batteries
Source: Materials (Basel). 2026 Jun 10;19(12):2495. doi: 10.3390/ma19122495 (PMC13302419; doi:10.3390/ma19122495)
Supplement: Supplementary file 1 [file materials-19-02495-s001.zip]

Archive with 1 entries (1 files):
- materials-4342541-supplementary.pdf
